# Supplementary material for: Estimating the Seroprevalence of Scrub Typhus in Nepal
Source: Pathogens. 2024 Aug 29;13(9):736. doi: 10.3390/pathogens13090736 (PMC11435068; doi:10.3390/pathogens13090736)
Supplement: Supplementary file 1 [file pathogens-13-00736-s001.zip]

Archive with 1 entries (1 files):
- pathogens-3153230-supplementary.pdf
